# Supplementary material for: Production of Hydrophobic Microparticles at Safe-To-Inject Sizes for Intravascular Administration
Source: Pharmaceutics. 2025 Jan 6;17(1):64. doi: 10.3390/pharmaceutics17010064 (PMC11768317; doi:10.3390/pharmaceutics17010064)
Supplement: Supplementary file 1 [file pharmaceutics-17-00064-s001.zip]

Archive with 1 entries (1 files):
- pharmaceutics-3398593-supplementary.pdf
